# Supplementary material for: Comprehensive identification of cotton EPF/EPFL receptors and functional characterization of the GhEPFL1-1-GhER1 module in drought tolerance
Source: BMC Plant Biol. 2025 Jul 11;25:901. doi: 10.1186/s12870-025-06797-z (PMC12247387; doi:10.1186/s12870-025-06797-z)
Supplement: Supplementary file 1 — Supplementary Material 1. [file 12870_2025_6797_MOESM1_ESM.xlsx]

## Sheet: Sheet1
Supplementary Table 1:E-value and Percentage Identity in BLAST Alignments
query id	subject id	% identity	evalue
AtER	GbER2	81.45	0
AtER	GbER5	81.68	0
AtER	GbER1	81.94	0
AtER	GbER4	82.77	0
AtER	GbER3	63.83	0
AtER	GbER6	63.97	0
AtERL1	GbER6	75.48	0
AtERL1	GbER3	75.2	0
AtERL1	GbER2	65.33	0
AtERL1	GbER5	65.19	0
AtERL1	GbER1	67.11	0
AtERL1	GbER4	67.97	0
AtERL2	GbER6	77.7	0
AtERL2	GbER3	76.92	0
AtERL2	GbER2	63.93	0
AtERL2	GbER5	63.73	0
AtERL2	GbER1	64.99	0
AtERL2	GbER4	66.04	0
AtER	GaER2	80.76	0
AtER	GaER1	81.52	0
AtER	GaER3	64.04	0
AtERL1	GaER3	75.51	0
AtERL1	GaER2	64.47	0
AtERL1	GaER1	67	0
AtERL2	GaER3	77.33	0
AtERL2	GaER2	63.01	0
AtERL2	GaER1	64.88	0
AtER	GhER2	81.78	0
AtER	GhER5	81.58	0
AtER	GhER1	81.82	0
AtER	GhER4	79.04	0
AtER	GhER3	64.04	0
AtER	GhER6	63.97	0
AtERL1	GhER6	75.78	0
AtERL1	GhER3	75.63	0
AtERL1	GhER2	65.4	0
AtERL1	GhER5	64.98	0
AtERL1	GhER1	67.4	0
AtERL1	GhER4	64.73	0
AtERL2	GhER6	77.9	0
AtERL2	GhER3	77.33	0
AtERL2	GhER2	63.83	0
AtERL2	GhER5	63.52	0
AtERL2	GhER1	65.27	0
AtERL2	GhER4	62.62	0
AtER	GrER1	81.47	0
AtER	GrER3	82.56	0
AtER	GrER2	63.42	0
AtERL1	GrER2	75.96	0
AtERL1	GrER1	65.19	0
AtERL1	GrER3	67	0
AtERL2	GrER2	76.52	0
AtERL2	GrER1	63.73	0
AtERL2	GrER3	65.5	0
AtTMM	GaTMM1	62.73	0
AtTMM	GbTMM2	65.22	0
AtTMM	GbTMM1	61.7	0
AtTMM	GhTMM2	63.43	0
AtTMM	GhTMM1	62.94	0
AtTMM	GrTMM1	63.43	0
AtSERK1	GaSERK9	89.31	0
AtSERK1	GaSERK15	77.64	0
AtSERK1	GaSERK3	77.62	0
AtSERK1	GaSERK2	78.78	0
AtSERK1	GaSERK14	66.67	0
AtSERK1	GaSERK13	66.99	0
AtSERK1	GaSERK4	71.34	0
AtSERK1	GaSERK16	56.72	0
AtSERK1	GaSERK11	57.5	0
AtSERK1	GaSERK10	54.93	0
AtSERK1	GaSERK8	55.22	0
AtSERK1	GaSERK12	54.36	0
AtSERK1	GaSERK1	54.75	0
AtSERK1	GaSERK7	53.29	0
AtSERK1	GaSERK5	54.88	0
AtSERK1	GaSERK6	52.64	0
AtSERK2	GaSERK9	89.63	0
AtSERK2	GaSERK3	79.13	0
AtSERK2	GaSERK15	78.47	0
AtSERK2	GaSERK2	77.83	0
AtSERK2	GaSERK14	67.21	0
AtSERK2	GaSERK13	67.09	0
AtSERK2	GaSERK4	71.6	0
AtSERK2	GaSERK11	54.98	0
AtSERK2	GaSERK16	54	0
AtSERK2	GaSERK8	55.04	0
AtSERK2	GaSERK10	53.19	0
AtSERK2	GaSERK7	51.29	0
AtSERK2	GaSERK1	53.98	0
AtSERK2	GaSERK12	55.92	0
AtSERK2	GaSERK5	53.82	0
AtSERK2	GaSERK6	51.76	0
AtSERK3/BAK1	GaSERK3	84.88	0
AtSERK3/BAK1	GaSERK15	83.41	0
AtSERK3/BAK1	GaSERK2	84.3	0
AtSERK3/BAK1	GaSERK9	79.25	0
AtSERK3/BAK1	GaSERK14	72.68	0
AtSERK3/BAK1	GaSERK13	69.73	0
AtSERK3/BAK1	GaSERK4	76.53	0
AtSERK3/BAK1	GaSERK11	53.79	0
AtSERK3/BAK1	GaSERK16	52.96	0
AtSERK3/BAK1	GaSERK1	56.01	0
AtSERK3/BAK1	GaSERK8	57.14	0
AtSERK3/BAK1	GaSERK7	54.55	0
AtSERK3/BAK1	GaSERK10	56.08	0
AtSERK3/BAK1	GaSERK12	55.06	0
AtSERK3/BAK1	GaSERK6	50.5	0
AtSERK3/BAK1	GaSERK5	53.51	0
AtSERK4	GaSERK3	77.44	0
AtSERK4	GaSERK15	76.22	0
AtSERK4	GaSERK2	76.58	0
AtSERK4	GaSERK9	74.21	0
AtSERK4	GaSERK14	67.6	0
AtSERK4	GaSERK13	65.01	0
AtSERK4	GaSERK4	72.15	0
AtSERK4	GaSERK11	53.75	0
AtSERK4	GaSERK16	53.16	0
AtSERK4	GaSERK1	53.03	0
AtSERK4	GaSERK8	52.28	0
AtSERK4	GaSERK7	53.36	0
AtSERK4	GaSERK10	52.67	0
AtSERK4	GaSERK12	52.98	0
AtSERK5	GaSERK15	71.38	0
AtSERK5	GaSERK2	69.51	0
AtSERK5	GaSERK3	71.4	0
AtSERK5	GaSERK9	67.11	0
AtSERK5	GaSERK14	63.85	0
AtSERK5	GaSERK13	60.59	0
AtSERK5	GaSERK11	51.2	0
AtSERK5	GaSERK4	63.75	0
AtSERK5	GaSERK16	50.72	0
AtSERK5	GaSERK1	52.51	0
AtSERK5	GaSERK10	52.1	0
AtSERK5	GaSERK12	51.79	0
AtSERK5	GaSERK7	51.94	0
AtSERK5	GaSERK8	51.29	0
AtSERK1	GbSERK8	89.15	0
AtSERK1	GbSERK23	88.52	0
AtSERK1	GbSERK29	79.6	0
AtSERK1	GbSERK12	77.32	0
AtSERK1	GbSERK18	77.62	0
AtSERK1	GbSERK2	78.62	0
AtSERK1	GbSERK14	78.29	0
AtSERK1	GbSERK19	75.75	0
AtSERK1	GbSERK5	74.96	0
AtSERK1	GbSERK28	66.35	0
AtSERK1	GbSERK27	66.88	0
AtSERK1	GbSERK4	77.19	0
AtSERK1	GbSERK13	56.72	0
AtSERK1	GbSERK30	56.72	0
AtSERK1	GbSERK11	57.5	0
AtSERK1	GbSERK25	57.17	0
AtSERK1	GbSERK9	55.77	0
AtSERK1	GbSERK7	55.23	0
AtSERK1	GbSERK10	54.9	0
AtSERK1	GbSERK22	57.21	0
AtSERK1	GbSERK1	54.75	0
AtSERK1	GbSERK26	54.56	0
AtSERK1	GbSERK21	53.73	0
AtSERK1	GbSERK6	53.73	0
AtSERK1	GbSERK15	52.54	0
AtSERK1	GbSERK24	56.04	0
AtSERK1	GbSERK3	54.71	0
AtSERK1	GbSERK17	53.98	0
AtSERK1	GbSERK16	53.98	0
AtSERK1	GbSERK20	50.93	0
AtSERK2	GbSERK8	89.47	0
AtSERK2	GbSERK23	88.84	0
AtSERK2	GbSERK18	79.13	0
AtSERK2	GbSERK29	77.4	0
AtSERK2	GbSERK12	78.14	0
AtSERK2	GbSERK2	77.67	0
AtSERK2	GbSERK14	77.35	0
AtSERK2	GbSERK19	76.63	0
AtSERK2	GbSERK5	75.3	0
AtSERK2	GbSERK28	68.28	0
AtSERK2	GbSERK27	65.92	0
AtSERK2	GbSERK4	78.76	0
AtSERK2	GbSERK11	54.82	0
AtSERK2	GbSERK13	54	0
AtSERK2	GbSERK25	54.5	0
AtSERK2	GbSERK30	55.22	0
AtSERK2	GbSERK9	54.3	0
AtSERK2	GbSERK7	55.32	0
AtSERK2	GbSERK6	51.74	0
AtSERK2	GbSERK21	53.23	0
AtSERK2	GbSERK22	55.78	0
AtSERK2	GbSERK26	53.17	0
AtSERK2	GbSERK10	53.17	0
AtSERK2	GbSERK1	53.67	0
AtSERK2	GbSERK15	52.12	0
AtSERK2	GbSERK24	54.61	0
AtSERK2	GbSERK3	53.64	0
AtSERK2	GbSERK17	53.11	0
AtSERK2	GbSERK16	53.11	0
AtSERK2	GbSERK20	50.25	0
AtSERK3/BAK1	GbSERK12	83.09	0
AtSERK3/BAK1	GbSERK18	85.37	0
AtSERK3/BAK1	GbSERK29	83.09	0
AtSERK3/BAK1	GbSERK2	84.3	0
AtSERK3/BAK1	GbSERK14	84.14	0
AtSERK3/BAK1	GbSERK19	82.77	0
AtSERK3/BAK1	GbSERK5	80.48	0
AtSERK3/BAK1	GbSERK28	73.66	0
AtSERK3/BAK1	GbSERK8	80.17	0
AtSERK3/BAK1	GbSERK23	78.44	0
AtSERK3/BAK1	GbSERK27	70.34	0
AtSERK3/BAK1	GbSERK4	85.25	0
AtSERK3/BAK1	GbSERK25	53.79	0
AtSERK3/BAK1	GbSERK11	53.79	0
AtSERK3/BAK1	GbSERK13	52.96	0
AtSERK3/BAK1	GbSERK30	52.96	0
AtSERK3/BAK1	GbSERK1	56.33	0
AtSERK3/BAK1	GbSERK21	52.91	0
AtSERK3/BAK1	GbSERK9	56.45	0
AtSERK3/BAK1	GbSERK22	57.43	0
AtSERK3/BAK1	GbSERK6	53.24	0
AtSERK3/BAK1	GbSERK7	56.96	0
AtSERK3/BAK1	GbSERK15	53.89	0
AtSERK3/BAK1	GbSERK26	55.71	0
AtSERK3/BAK1	GbSERK10	55.48	0
AtSERK3/BAK1	GbSERK24	55.7	0
AtSERK3/BAK1	GbSERK3	53.33	0
AtSERK4	GbSERK18	77.6	0
AtSERK4	GbSERK12	76.22	0
AtSERK4	GbSERK29	76.3	0
AtSERK4	GbSERK2	76.58	0
AtSERK4	GbSERK14	77.15	0
AtSERK4	GbSERK19	76.09	0
AtSERK4	GbSERK8	74.21	0
AtSERK4	GbSERK5	76.16	0
AtSERK4	GbSERK23	73.43	0
AtSERK4	GbSERK28	67.37	0
AtSERK4	GbSERK27	65.59	0
AtSERK4	GbSERK4	77.92	0
AtSERK4	GbSERK25	53.75	0
AtSERK4	GbSERK11	53.75	0
AtSERK4	GbSERK30	53.16	0
AtSERK4	GbSERK13	53.16	0
AtSERK4	GbSERK1	53.03	0
AtSERK4	GbSERK22	54.2	0
AtSERK4	GbSERK7	52.45	0
AtSERK4	GbSERK9	54.47	0
AtSERK4	GbSERK6	53.53	0
AtSERK4	GbSERK21	53	0
AtSERK4	GbSERK10	52.41	0
AtSERK4	GbSERK26	52.5	0
AtSERK4	GbSERK15	50.94	0
AtSERK5	GbSERK12	71.22	0
AtSERK5	GbSERK18	69.92	0
AtSERK5	GbSERK2	69.51	0
AtSERK5	GbSERK29	71.17	0
AtSERK5	GbSERK14	69.67	0
AtSERK5	GbSERK19	70.84	0
AtSERK5	GbSERK8	67.11	0
AtSERK5	GbSERK23	66.61	0
AtSERK5	GbSERK5	70.11	0
AtSERK5	GbSERK28	64.44	0
AtSERK5	GbSERK27	61.01	0
AtSERK5	GbSERK4	67.55	0
AtSERK5	GbSERK25	51.2	0
AtSERK5	GbSERK11	51.2	0
AtSERK5	GbSERK9	53.28	0
AtSERK5	GbSERK30	50.72	0
AtSERK5	GbSERK13	50.72	0
AtSERK5	GbSERK1	52.51	0
AtSERK5	GbSERK10	52.1	0
AtSERK5	GbSERK26	51.75	0
AtSERK5	GbSERK6	52.11	0
AtSERK5	GbSERK7	51.22	0
AtSERK5	GbSERK21	51.95	0
AtSERK5	GbSERK22	52.5	0
AtSERK5	GbSERK15	50.68	0
AtSERK1	GhSERK23	89.31	0
AtSERK1	GhSERK8	89	0
AtSERK1	GhSERK29	79.44	0
AtSERK1	GhSERK18	77.94	0
AtSERK1	GhSERK4	77.62	0
AtSERK1	GhSERK2	78.62	0
AtSERK1	GhSERK15	78.29	0
AtSERK1	GhSERK19	75.42	0
AtSERK1	GhSERK28	66.19	0
AtSERK1	GhSERK13	65.7	0
AtSERK1	GhSERK12	68.84	0
AtSERK1	GhSERK27	62.01	0
AtSERK1	GhSERK14	56.55	0
AtSERK1	GhSERK30	56.55	0
AtSERK1	GhSERK10	57.5	0
AtSERK1	GhSERK9	55.93	0
AtSERK1	GhSERK25	57.17	0
AtSERK1	GhSERK24	55.61	0
AtSERK1	GhSERK11	55.23	0
AtSERK1	GhSERK7	55.29	0
AtSERK1	GhSERK5	69.54	0
AtSERK1	GhSERK1	54.75	0
AtSERK1	GhSERK22	57.21	0
AtSERK1	GhSERK21	53.73	0
AtSERK1	GhSERK26	54.4	0
AtSERK1	GhSERK6	53.57	0
AtSERK1	GhSERK3	54.88	0
AtSERK1	GhSERK20	53.82	0
AtSERK1	GhSERK17	54.42	0
AtSERK1	GhSERK16	50.33	0
AtSERK2	GhSERK23	89.63	0
AtSERK2	GhSERK8	89.31	0
AtSERK2	GhSERK18	79.45	0
AtSERK2	GhSERK29	77.4	0
AtSERK2	GhSERK4	78.8	0
AtSERK2	GhSERK2	77.83	0
AtSERK2	GhSERK15	77.35	0
AtSERK2	GhSERK19	76.29	0
AtSERK2	GhSERK28	68.12	0
AtSERK2	GhSERK13	66.88	0
AtSERK2	GhSERK12	68.84	0
AtSERK2	GhSERK27	61.78	0
AtSERK2	GhSERK10	54.82	0
AtSERK2	GhSERK14	53.85	0
AtSERK2	GhSERK25	54.5	0
AtSERK2	GhSERK30	55.22	0
AtSERK2	GhSERK5	69.92	0
AtSERK2	GhSERK9	54.46	0
AtSERK2	GhSERK21	53.23	0
AtSERK2	GhSERK24	54.3	0
AtSERK2	GhSERK6	51.58	0
AtSERK2	GhSERK7	55.04	0
AtSERK2	GhSERK11	53.5	0
AtSERK2	GhSERK22	55.78	0
AtSERK2	GhSERK26	53.16	0
AtSERK2	GhSERK1	53.67	0
AtSERK2	GhSERK20	52.9	0
AtSERK2	GhSERK3	53.82	0
AtSERK2	GhSERK17	53.18	0
AtSERK2	GhSERK16	50.32	0
AtSERK3/BAK1	GhSERK29	83.25	0
AtSERK3/BAK1	GhSERK18	84.98	0
AtSERK3/BAK1	GhSERK4	84.72	0
AtSERK3/BAK1	GhSERK2	84.14	0
AtSERK3/BAK1	GhSERK15	84.14	0
AtSERK3/BAK1	GhSERK19	82.43	0
AtSERK3/BAK1	GhSERK28	73.33	0
AtSERK3/BAK1	GhSERK8	80.17	0
AtSERK3/BAK1	GhSERK23	79.25	0
AtSERK3/BAK1	GhSERK13	70.5	0
AtSERK3/BAK1	GhSERK12	70.45	0
AtSERK3/BAK1	GhSERK27	65.01	0
AtSERK3/BAK1	GhSERK5	71.26	0
AtSERK3/BAK1	GhSERK25	53.79	0
AtSERK3/BAK1	GhSERK10	53.79	0
AtSERK3/BAK1	GhSERK14	52.64	0
AtSERK3/BAK1	GhSERK30	54.08	0
AtSERK3/BAK1	GhSERK1	56.33	0
AtSERK3/BAK1	GhSERK21	52.91	0
AtSERK3/BAK1	GhSERK9	56.36	0
AtSERK3/BAK1	GhSERK22	57.43	0
AtSERK3/BAK1	GhSERK24	56.33	0
AtSERK3/BAK1	GhSERK6	53.08	0
AtSERK3/BAK1	GhSERK7	56.96	0
AtSERK3/BAK1	GhSERK11	56.25	0
AtSERK3/BAK1	GhSERK26	55.54	0
AtSERK3/BAK1	GhSERK16	52.93	0
AtSERK3/BAK1	GhSERK20	53.89	0
AtSERK3/BAK1	GhSERK3	53.51	0
AtSERK3/BAK1	GhSERK17	50.69	0
AtSERK4	GhSERK18	77.13	0
AtSERK4	GhSERK4	77.11	0
AtSERK4	GhSERK29	76.14	0
AtSERK4	GhSERK2	76.74	0
AtSERK4	GhSERK15	77.15	0
AtSERK4	GhSERK19	75.76	0
AtSERK4	GhSERK8	74.21	0
AtSERK4	GhSERK23	74.21	0
AtSERK4	GhSERK28	67.21	0
AtSERK4	GhSERK13	65.11	0
AtSERK4	GhSERK12	68.39	0
AtSERK4	GhSERK27	61.28	0
AtSERK4	GhSERK5	68.75	0
AtSERK4	GhSERK25	53.75	0
AtSERK4	GhSERK10	53.75	0
AtSERK4	GhSERK30	53.16	0
AtSERK4	GhSERK14	52.82	0
AtSERK4	GhSERK1	53.03	0
AtSERK4	GhSERK22	54.2	0
AtSERK4	GhSERK7	52.13	0
AtSERK4	GhSERK9	54.47	0
AtSERK4	GhSERK24	54.22	0
AtSERK4	GhSERK6	53.36	0
AtSERK4	GhSERK21	53	0
AtSERK4	GhSERK11	52.67	0
AtSERK4	GhSERK26	52.33	0
AtSERK4	GhSERK16	51.13	0
AtSERK5	GhSERK18	69.67	0
AtSERK5	GhSERK29	71.17	0
AtSERK5	GhSERK2	69.34	0
AtSERK5	GhSERK15	69.67	0
AtSERK5	GhSERK4	69.09	0
AtSERK5	GhSERK19	70.5	0
AtSERK5	GhSERK23	67.11	0
AtSERK5	GhSERK8	67.11	0
AtSERK5	GhSERK28	64.14	0
AtSERK5	GhSERK13	61.8	0
AtSERK5	GhSERK12	66.1	0
AtSERK5	GhSERK27	56.63	0
AtSERK5	GhSERK5	64.35	0
AtSERK5	GhSERK25	51.2	0
AtSERK5	GhSERK10	51.2	0
AtSERK5	GhSERK24	53.2	0
AtSERK5	GhSERK9	53.28	0
AtSERK5	GhSERK14	50.56	0
AtSERK5	GhSERK1	52.51	0
AtSERK5	GhSERK30	50.72	0
AtSERK5	GhSERK11	52.1	0
AtSERK5	GhSERK26	51.75	0
AtSERK5	GhSERK21	51.76	0
AtSERK5	GhSERK6	51.94	0
AtSERK5	GhSERK22	52.5	0
AtSERK5	GhSERK7	50.97	0
AtSERK1	GrSERK9	89.31	0
AtSERK1	GrSERK15	79.27	0
AtSERK1	GrSERK11	77.94	0
AtSERK1	GrSERK2	78.29	0
AtSERK1	GrSERK12	74.92	0
AtSERK1	GrSERK14	65.71	0
AtSERK1	GrSERK13	62.5	0
AtSERK1	GrSERK16	56.72	0
AtSERK1	GrSERK4	57.17	0
AtSERK1	GrSERK3	54.91	0
AtSERK1	GrSERK8	55.38	0
AtSERK1	GrSERK5	54.41	0
AtSERK1	GrSERK1	54.91	0
AtSERK1	GrSERK7	53.73	0
AtSERK1	GrSERK10	55	0
AtSERK1	GrSERK6	53.76	0
AtSERK2	GrSERK9	89.63	0
AtSERK2	GrSERK11	78.68	0
AtSERK2	GrSERK15	77.24	0
AtSERK2	GrSERK2	77.35	0
AtSERK2	GrSERK12	75.79	0
AtSERK2	GrSERK14	67.64	0
AtSERK2	GrSERK13	63.39	0
AtSERK2	GrSERK16	55.22	0
AtSERK2	GrSERK4	54.5	0
AtSERK2	GrSERK8	55.54	0
AtSERK2	GrSERK7	51.74	0
AtSERK2	GrSERK3	53.62	0
AtSERK2	GrSERK5	53.17	0
AtSERK2	GrSERK1	54.23	0
AtSERK2	GrSERK6	53.32	0
AtSERK2	GrSERK10	53.75	0
AtSERK3/BAK1	GrSERK11	84.81	0
AtSERK3/BAK1	GrSERK15	82.93	0
AtSERK3/BAK1	GrSERK2	84.14	0
AtSERK3/BAK1	GrSERK12	82.09	0
AtSERK3/BAK1	GrSERK9	79.25	0
AtSERK3/BAK1	GrSERK14	72.85	0
AtSERK3/BAK1	GrSERK13	67.32	0
AtSERK3/BAK1	GrSERK4	53.79	0
AtSERK3/BAK1	GrSERK16	52.96	0
AtSERK3/BAK1	GrSERK1	56.19	0
AtSERK3/BAK1	GrSERK8	55.09	0
AtSERK3/BAK1	GrSERK7	53.08	0
AtSERK3/BAK1	GrSERK3	55.52	0
AtSERK3/BAK1	GrSERK5	55.73	0
AtSERK3/BAK1	GrSERK6	53.83	0
AtSERK3/BAK1	GrSERK10	50.93	0
AtSERK4	GrSERK11	76.97	0
AtSERK4	GrSERK15	75.97	0
AtSERK4	GrSERK2	77.15	0
AtSERK4	GrSERK12	75.42	0
AtSERK4	GrSERK9	74.21	0
AtSERK4	GrSERK14	67.05	0
AtSERK4	GrSERK13	62.4	0
AtSERK4	GrSERK4	53.75	0
AtSERK4	GrSERK16	53.16	0
AtSERK4	GrSERK8	52.44	0
AtSERK4	GrSERK1	53.21	0
AtSERK4	GrSERK7	53	0
AtSERK4	GrSERK3	53.39	0
AtSERK4	GrSERK5	52.5	0
AtSERK5	GrSERK11	69.51	0
AtSERK5	GrSERK15	71	0
AtSERK5	GrSERK2	69.67	0
AtSERK5	GrSERK12	70.15	0
AtSERK5	GrSERK9	67.11	0
AtSERK5	GrSERK14	63.97	0
AtSERK5	GrSERK13	59.27	0
AtSERK5	GrSERK4	51.2	0
AtSERK5	GrSERK16	50.72	0
AtSERK5	GrSERK1	52.69	0
AtSERK5	GrSERK3	52.89	0
AtSERK5	GrSERK5	51.75	0
AtSERK5	GrSERK8	51.29	0
AtSERK5	GrSERK7	51.76	0
