# Supplementary material for: Comprehensive identification of cotton EPF/EPFL receptors and functional characterization of the GhEPFL1-1-GhER1 module in drought tolerance
Source: BMC Plant Biol. 2025 Jul 11;25:901. doi: 10.1186/s12870-025-06797-z (PMC12247387; doi:10.1186/s12870-025-06797-z)
Supplement: Supplementary file 2 — Supplementary Material 2. [file 12870_2025_6797_MOESM2_ESM.xlsx]

## Sheet: Sheet1
Supplementary Table 2 The primers used for qRT-PCR,VIGS and LUC assay
Primer name	Primer sequence	Purpose of primer
EPFL3-1 FP	GAAGCAAAGGCTGAAGGGGT	RT-qPCR analysis
EPFL3-1 RP	CATGGGGTGCAACCATAGCA
EPFL4-3 FP	TCCAGGAGAGGGAAGGAAGT
EPFL4-3 RP	GTGGTGAAGAACCAGGTCCA
EPFL9-2FP	ACTTACCTTTGCTACTCTTCAC
EPFL9-2RP	TGCAATTGAGGATATTGATAGA
EPFL1-1 FP	ACCTGGTTCGAGCAAAGCAA
EPFL1-1RP	TTTCCAACCAAGGGGCTTGT
EPFL2-4 FP	ACCACGACCCAAGCTAGATAC
EPFL2-4RP	TGACCTCTCAACACCATCGG
EPFL6-2 FP	CACTGCAACCACATGCCAAC
EPFL6-2RP	GACACTTGGTTTTCCTGGGC
GhTMM1-FP	ATGGCTGCAAATTTCACTCTTTTCCTCG
GhTMM1- RP	TTTCCCTTGTAAAGACAGCAAAATGAA
GhTMM2-FP	ATGGCTACATATTTCACTCTTTTCCTCG
GhTMM2-RP	TCAAGTCCCTGAAGTTGCTTGGAATTG
GhER1-FP	ATGATGGCATTGTCATTTTGTTTGGAG
GhER1-RP	AGAGATATGACCTCTCCATGATCCTT
GhER2-FP	ATGATGACATCGGTATTTCATTTGGAG
GhER2-RP	TCACTGTTTCGAGATATAACCTCTCC
GhER3-FP	ATGGAGGAAGGGGTGTTGCTGAAGAA
GhER3-RP	AAGGGTGTTCATAGAAATGACTTCTCGG
GhSERK10-FP	ATGGAATTTCTTCTTGGAATTCTTA
GhSERK10-RP	TCTTCCGCCTGATAACTCAACTGCG
GhSERK17-FP	ATGATGGAGCGGTTAATCTCCGTTTG
GhSERK17-RP	ATCAGCATTCGGTTGGTGGTTATGG
GhSERK28-FP	ATGGGACTCAAGCGAGACAAGTTTGT
GhSERK-28-RP	TCTTGGTCCAGAGAGCTCCATT
VIGS EPFL1-1 FP (EcoR1)	CCGGAATTCATGACCTCACTTGTTTCTCCCCT	virus-induced gene silencing (VIGS)
VIGS EPFL1-1 RP (Kpn1)	CGGGGTACCAGGGTTGTAAAAATGATCATCAC
VIGS-ER1-FP(Xba1)	TGCTCTAGAATGATGGCATTGTCATTTTG
VIGS-ER1-RP(Kpn1)	CGGGGTACCAGAGATATGACCTCTCCATG
VIGS-SERK17-FP(Xba1)	TGCTCTAGAATGATGGAGCGGTTAATCTC
VIGS-SERK17-RP(Kpn1)	CGGGGTACCATCAGCATTCGGTTGGTG
n-LUC-EPFL1-1-FP(Kpn1)	CGGGGTACCATGACCTCACTTGTTTCTCCCCT	split luciferase complementation assay
n-LUC-EPFL1-1-RP(Sal1)	GCGTCGACAGGGTTGTAAAAATGATCATCAC
nLUC-SERK17-FP(Kpn1)	CGGGGTACCATGATGGAGCGGTTAATC
nLUC-SERK17-RP(Sal1)	GCGTCGACATCAGCATTCGGTTGGTG
cLUC-ER1-FP(Kpn1)	CGGGGTACCATGATGGCATTGTCATTTTG
cLUC-ER1-RP(Sal1)	GCGTCGACAGAGATATGACCTCTCCATG
