# Supplementary material for: Comprehensive identification of cotton EPF/EPFL receptors and functional characterization of the GhEPFL1-1-GhER1 module in drought tolerance
Source: BMC Plant Biol. 2025 Jul 11;25:901. doi: 10.1186/s12870-025-06797-z (PMC12247387; doi:10.1186/s12870-025-06797-z)
Supplement: Supplementary file 3 — Supplementary Material 3. [file 12870_2025_6797_MOESM3_ESM.xlsx]

## Sheet: Sheet1
Supplementary Table3：Gene information of the SERK, TMM and ER gene family in the four cotton genome, including gene rename, gene ID, Amino acid，MW: molecular weight and pI: isoelectric point.
Gene rename	Gene ID	Amino acid （aa）	MW (Da)	pI	Instability Index	Aliphatic Index	Grand Average of Hydropathicity
GaSERK1	Ga02G0374.1	639	70932.1	5.67	33.22	98.95	-0.144
GaSERK2	Ga03G2276.1	620	68570.3	5.43	37.2	96.26	-0.187
GaSERK3	Ga04G0167.1	611	67816.6	5.43	38.45	99.26	-0.163
GaSERK4	Ga04G0168.1	470	51478	5.55	36.97	104.38	-0.054
GaSERK5	Ga04G1123.1	638	70160.8	6.34	38.3	92.18	-0.226
GaSERK6	Ga05G0081.1	643	70735	7.29	34.36	97.65	-0.099
GaSERK7	Ga05G3363.1	619	68186.9	8.51	36.9	96.72	-0.163
GaSERK8	Ga05G3466.1	628	69068.2	6.69	35.7	100.14	-0.065
GaSERK9	Ga06G1286.1	627	69073.1	5.55	41.51	96.84	-0.128
GaSERK10	Ga11G1655.1	623	69812.3	5.92	34.68	100.56	-0.056
GaSERK11	Ga11G2239.1	625	69290.6	7.27	43.07	93.6	-0.152
GaSERK12	Ga11G3528.1	618	69076.4	5.55	32.28	99.19	-0.107
GaSERK13	Ga13G0575.1	616	68106.6	7.63	38	102.5	-0.077
GaSERK14	Ga13G0576.1	608	67255.1	7.27	35.04	98.59	-0.134
GaSERK15	Ga13G0579.1	610	67734.5	5.4	39.68	99.75	-0.141
GaSERK16	Ga13G1206.1	624	68969.1	6.3	35.97	96.88	-0.105
GbSERK1	Gbar_A02G015420.1	606	67225.8	5.39	33.25	100.96	-0.136
GbSERK2	Gbar_A03G019020.1	620	68540.3	5.43	37.34	96.42	-0.183
GbSERK3	Gbar_A04G005000.1	638	70165.8	6.24	37.86	92.18	-0.219
GbSERK4	Gbar_A04G012100.1	459	50142.8	7.14	39.01	103.68	-0.016
GbSERK5	Gbar_A04G012110.1	588	65241.4	5.75	42.27	97.99	-0.191
GbSERK6	Gbar_A05G030660.1	624	68667.7	8.51	36.87	98.45	-0.14
GbSERK7	Gbar_A05G031390.1	625	68843.1	7.58	34.72	100.46	-0.066
GbSERK8	Gbar_A06G011720.1	627	68990	5.55	41.62	96.84	-0.122
GbSERK9	Gbar_A11G005430.1	606	67642.6	5.88	32.93	98.43	-0.161
GbSERK10	Gbar_A11G020880.1	604	67528.5	5.92	34.29	97.43	-0.115
GbSERK11	Gbar_A11G035350.1	625	69231.6	7.01	43.66	93.6	-0.148
GbSERK12	Gbar_A13G006790.1	610	67709.4	5.29	38.87	99.92	-0.142
GbSERK13	Gbar_A13G010550.1	624	68969.1	6.3	35.97	96.88	-0.105
GbSERK14	Gbar_D02G020920.1	620	68642.6	5.43	37.48	97.05	-0.165
GbSERK15	Gbar_D03G003750.1	638	71222.6	5.85	30.53	99.39	-0.099
GbSERK16	Gbar_D04G009300.1	641	70456	6.1	38.71	92.37	-0.242
GbSERK17	Gbar_D04G009310.1	641	70456	6.1	38.71	92.37	-0.242
GbSERK18	Gbar_D04G016770.1	611	67771.6	5.43	38.64	98.31	-0.162
GbSERK19	Gbar_D04G016780.1	592	65356.1	5.68	37.92	101.15	-0.12
GbSERK20	Gbar_D05G000830.1	673	74326.3	7.25	34.93	97.49	-0.006
GbSERK21	Gbar_D05G031510.1	624	68394.3	8.48	36.95	97.05	-0.145
GbSERK22	Gbar_D05G032410.1	590	65031.4	6.92	35.66	97.51	-0.133
GbSERK23	Gbar_D06G012290.1	623	68610.7	5.61	41.89	96.84	-0.121
GbSERK24	Gbar_D11G005780.1	552	60856	5.89	28.6	101	-0.057
GbSERK25	Gbar_D11G018150.1	625	69218.5	7.01	43.79	93.46	-0.145
GbSERK26	Gbar_D11G023060.1	609	68084.1	6.02	34.14	98.72	-0.094
GbSERK27	Gbar_D13G005430.1	612	67922.5	8.03	38.23	104.61	-0.026
GbSERK28	Gbar_D13G005440.1	597	66107.9	6.29	35.77	100.57	-0.103
GbSERK29	Gbar_D13G005450.1	610	67637.3	5.24	39.61	99.75	-0.138
GbSERK30	Gbar_D13G009290.1	624	68982.2	6.71	35.15	96.88	-0.107
GhSERK1	Gh_A02G172700.1	606	67230.8	5.34	33	101.12	-0.137
GhSERK2	Gh_A03G199100.1	620	68574.3	5.43	37.54	95.79	-0.184
GhSERK3	Gh_A04G062600.1	638	70097.7	6.24	38.16	92.79	-0.223
GhSERK4	Gh_A04G136000.1	611	67752.5	5.37	37.84	99.59	-0.152
GhSERK5	Gh_A04G136100.1	452	50471.8	5.8	43.47	99.03	-0.166
GhSERK6	Gh_A05G300900.1	624	68619.6	8.51	36.87	99.07	-0.139
GhSERK7	Gh_A05G309100.1	628	69136.4	7.19	35.13	100.76	-0.06
GhSERK8	Gh_A06G131800.1	627	69020.1	5.55	41.75	96.84	-0.118
GhSERK9	Gh_A11G056800.1	606	67643.6	5.79	32.84	98.43	-0.161
GhSERK10	Gh_A11G177900.1	625	69231.6	7.01	43.66	93.6	-0.148
GhSERK11	Gh_A11G217800.1	605	67723.6	5.93	34.07	97.27	-0.137
GhSERK12	Gh_A13G069600.1	558	61567.6	8.66	36.73	95.22	-0.159
GhSERK13	Gh_A13G069700.1	612	67817.2	7.24	38.95	103.5	-0.058
GhSERK14	Gh_A13G108200.1	624	68925	6.3	35.85	97.66	-0.096
GhSERK15	Gh_D02G216100.1	620	68642.6	5.43	37.48	97.05	-0.165
GhSERK16	Gh_D03G039700.1	581	64755.7	5.54	33.93	95.09	-0.222
GhSERK17	Gh_D04G098500.1	640	70325.9	6.34	38.68	91.91	-0.233
GhSERK18	Gh_D04G175600.1	616	68249.2	5.43	38.39	100.36	-0.134
GhSERK19	Gh_D04G175700.1	592	65327	5.68	38.25	100.81	-0.12
GhSERK20	Gh_D05G008400.1	668	73720.6	6.99	35	97.35	-0.073
GhSERK21	Gh_D05G310000.1	624	68380.2	8.48	37.09	96.89	-0.145
GhSERK22	Gh_D05G319200.1	590	65045.4	6.92	35.52	97.66	-0.13
GhSERK23	Gh_D06G125100.1	627	69069.2	5.55	41.69	97.46	-0.122
GhSERK24	Gh_D11G056900.1	605	67314	5.47	31.18	97.95	-0.159
GhSERK25	Gh_D11G179500.1	625	69218.5	7.01	43.79	93.46	-0.145
GhSERK26	Gh_D11G233000.1	609	68029.1	6.31	34.46	98.88	-0.093
GhSERK27	Gh_D13G060800.1	592	65896.3	8.7	37.99	105.34	-0.018
GhSERK28	Gh_D13G061100.1	597	66153	6.26	35.93	100.89	-0.1
GhSERK29	Gh_D13G061200.1	610	67610.3	5.24	38.89	99.59	-0.137
GhSERK30	Gh_D13G099900.1	624	68937.1	6.55	34.62	97.5	-0.099
GrSERK1	Gorai.003G039900.1	639	70993.2	5.98	32.1	98.64	-0.161
GrSERK2	Gorai.005G218200.1	620	68642.6	5.43	37.48	97.05	-0.165
GrSERK3	Gorai.007G060500.1	614	68427.2	5.73	33.61	96.35	-0.182
GrSERK4	Gorai.007G186300.1	625	69218.5	7.01	43.79	93.46	-0.145
GrSERK5	Gorai.007G236500.1	605	67546.5	6.14	34.96	98.73	-0.106
GrSERK6	Gorai.009G008400.1	613	67101.8	6.78	34.17	100.05	-0.082
GrSERK7	Gorai.009G327400.1	624	68462.4	8.48	36.52	97.2	-0.15
GrSERK8	Gorai.009G337000.1	628	69066.3	6.71	33.66	101.39	-0.046
GrSERK9	Gorai.010G129300.1	627	69069.2	5.55	41.69	97.46	-0.122
GrSERK10	Gorai.012G097800.1	642	70648.2	6.14	37.35	91.15	-0.241
GrSERK11	Gorai.012G140900.1	616	68286.3	5.45	38.47	99.72	-0.139
GrSERK12	Gorai.012G141000.1	592	65393	5.6	35.98	99	-0.113
GrSERK13	Gorai.013G063000.1	586	65226.2	7.23	38.95	103.75	-0.103
GrSERK14	Gorai.013G063100.1	597	66146.1	6.36	35	101.54	-0.071
GrSERK15	Gorai.013G063200.1	610	67696.5	5.35	38.65	99.59	-0.14
GrSERK16	Gorai.013G102600.1	624	68922	6.55	35.35	97.34	-0.102
GaTMM1	Ga05G1301.1	489	53441.3	8.29	34.29	93.5	-0.033
GbTMM1	Gbar_A05G012050.1	489	53800.7	8.29	35.57	91.9	-0.088
GbTMM2	Gbar_D05G012480.1	489	53482.4	8.29	35.59	93.09	-0.026
GhTMM1	Gh_A05G110300.1	489	53442.2	8.02	34.91	93.5	-0.033
GhTMM2	Gh_D05G121300.1	489	53470.3	8.29	35.76	92.29	-0.036
GrTMM1	Gorai.009G127900.1	489	53454.3	8.29	35.76	92.29	-0.028
GaER1	Ga06G0937.1	972	107328	5.94	34.39	105.39	-0.03
GaER2	Ga07G0208.1	980	108248	5.85	36.04	105.13	-0.038
GaER3	Ga11G4047.1	991	109857	6.26	34.84	104.65	-0.046
GbER4	Gbar_D06G009080.1	972	107360	5.96	34.34	107.18	-0.027
GbER2	Gbar_A07G002030.1	982	108308	5.85	34.32	106.51	-0.02
GbER5	Gbar_D07G002020.1	983	108416	5.84	34.68	106.69	-0.025
GbER3	Gbar_A11G000390.1	991	109969	6.24	34.08	104.46	-0.041
GbER1	Gbar_A06G008800.1	985	108935	6.15	33.9	105.18	-0.051
GbER6	Gbar_D11G000760.1	993	110119	6.26	34.69	105.33	-0.049
GhER6	Gh_D11G007600.1	993	110124	6.26	34.5	104.93	-0.05
GhER5	Gh_D07G020800.1	983	108459	5.82	34.81	106.3	-0.024
GhER4	Gh_D06G093100.1	944	104212	5.96	34.26	105.92	-0.034
GhER3	Gh_A11G007000.1	991	110014	6.31	35.4	104.75	-0.048
GhER2	Gh_A07G019300.1	983	108382	5.85	34.49	106.3	-0.02
GhER1	Gh_A06G093800.1	971	107216	5.94	34.47	106.4	-0.026
GrER1	Gorai.001G019800.1	983	108370	5.82	34.91	106.4	-0.021
GrER2	Gorai.007G009000.1	993	110098	6.2	35.38	105.04	-0.037
GrER3	Gorai.010G096300.1	978	108161	5.99	34.43	107.13	-0.027
