# Supplementary material for: Comprehensive identification of cotton EPF/EPFL receptors and functional characterization of the GhEPFL1-1-GhER1 module in drought tolerance
Source: BMC Plant Biol. 2025 Jul 11;25:901. doi: 10.1186/s12870-025-06797-z (PMC12247387; doi:10.1186/s12870-025-06797-z)
Supplement: Supplementary file 4 — Supplementary Material 4. [file 12870_2025_6797_MOESM4_ESM.xlsx]

## Sheet: Sheet1
Supplementary Table4：The secondary strcture analysis of four cotton SERK, TMM and ER proteins
Gene rename	Proterin	Alpha helix (%)	Extended strand (%)	Beta turn (%)	Random coil (%)	Distribution of secondary structure elements
GaSERK1	Ga02G0374.1	0.3756	0.097	0	0.5274
GaSERK2	Ga03G2276.1	0.3516	0.0984	0	0.55
GaSERK3	Ga04G0167.1	0.3699	0.1326	0	0.4975
GaSERK4	Ga04G0168.1	0.3426	0.1213	0	0.5362
GaSERK5	Ga04G1123.1	0.3307	0.1144	0	0.5549
GaSERK6	Ga05G0081.1	0.3421	0.0995	0	0.5583
GaSERK7	Ga05G3363.1	0.3425	0.1082	0	0.5493
GaSERK8	Ga05G3466.1	0.3774	0.1051	0	0.5175
GaSERK9	Ga06G1286.1	0.3413	0.1132	0	0.5455
GaSERK10	Ga11G1655.1	0.3724	0.1236	0	0.504
GaSERK11	Ga11G2239.1	0.344	0.1152	0	0.5408
GaSERK12	Ga11G3528.1	0.3625	0.1117	0	0.5259
GaSERK13	Ga13G0575.1	0.3588	0.1136	0	0.5276
GaSERK14	Ga13G0576.1	0.3651	0.1069	0	0.528
GaSERK15	Ga13G0579.1	0.3443	0.1016	0	0.5541
GaSERK16	Ga13G1206.1	0.3157	0.1106	0	0.5737
GbSERK1	Gbar_A02G015420.1	0.3218	0.132	0	0.5462
GbSERK2	Gbar_A03G019020.1	0.3484	0.0919	0	0.5597
GbSERK3	Gbar_A04G005000.1	0.3354	0.1113	0	0.5533
GbSERK4	Gbar_A04G012100.1	0.3094	0.1329	0	0.5577
GbSERK5	Gbar_A04G012110.1	0.3656	0.119	0	0.5153
GbSERK6	Gbar_A05G030660.1	0.3349	0.1042	0	0.5609
GbSERK7	Gbar_A05G031390.1	0.3664	0.1232	0	0.5104
GbSERK8	Gbar_A06G011720.1	0.3509	0.0989	0	0.5502
GbSERK9	Gbar_A11G005430.1	0.3366	0.1089	0	0.5545
GbSERK10	Gbar_A11G020880.1	0.3659	0.1026	0	0.5315
GbSERK11	Gbar_A11G035350.1	0.3584	0.1168	0	0.5248
GbSERK12	Gbar_A13G006790.1	0.3557	0.1049	0	0.5393
GbSERK13	Gbar_A13G010550.1	0.3157	0.1106	0	0.5737
GbSERK14	Gbar_D02G020920.1	0.3355	0.1097	0	0.5548
GbSERK15	Gbar_D03G003750.1	0.3558	0.1113	0	0.5329
GbSERK16	Gbar_D04G009300.1	0.3307	0.1201	0	0.5491
GbSERK17	Gbar_D04G009310.1	0.3307	0.1201	0	0.5491
GbSERK18	Gbar_D04G016770.1	0.3519	0.1113	0	0.5368
GbSERK19	Gbar_D04G016780.1	0.3699	0.1115	0	0.5186
GbSERK20	Gbar_D05G000830.1	0.321	0.1263	0	0.5527
GbSERK21	Gbar_D05G031510.1	0.3654	0.109	0	0.5256
GbSERK22	Gbar_D05G032410.1	0.3458	0.1068	0	0.5475
GbSERK23	Gbar_D06G012290.1	0.3563	0.1091	0	0.5345
GbSERK24	Gbar_D11G005780.1	0.3822	0.1178	0	0.5
GbSERK25	Gbar_D11G018150.1	0.3408	0.1056	0	0.5536
GbSERK26	Gbar_D11G023060.1	0.3695	0.1002	0	0.5304
GbSERK27	Gbar_D13G005430.1	0.3366	0.116	0	0.5474
GbSERK28	Gbar_D13G005440.1	0.3367	0.1139	0	0.5494
GbSERK29	Gbar_D13G005450.1	0.359	0.1033	0	0.5377
GbSERK30	Gbar_D13G009290.1	0.3558	0.1122	0	0.5321
GhSERK1	Gh_A02G172700.1	0.3762	0.1007	0	0.5231
GhSERK2	Gh_A03G199100.1	0.3403	0.1065	0	0.5532
GhSERK3	Gh_A04G062600.1	0.3621	0.105	0	0.5329
GhSERK4	Gh_A04G136000.1	0.3699	0.1129	0	0.5172
GhSERK5	Gh_A04G136100.1	0.3606	0.1261	0	0.5133
GhSERK6	Gh_A05G300900.1	0.3333	0.1042	0	0.5625
GhSERK7	Gh_A05G309100.1	0.3503	0.0987	0	0.551
GhSERK8	Gh_A06G131800.1	0.37	0.1116	0	0.5183
GhSERK9	Gh_A11G056800.1	0.3812	0.1172	0	0.5017
GhSERK10	Gh_A11G177900.1	0.3584	0.1168	0	0.5248
GhSERK11	Gh_A11G217800.1	0.3686	0.1008	0	0.5306
GhSERK12	Gh_A13G069600.1	0.3781	0.1075	0	0.5143
GhSERK13	Gh_A13G069700.1	0.3513	0.1111	0	0.5376
GhSERK14	Gh_A13G108200.1	0.367	0.1106	0	0.5224
GhSERK15	Gh_D02G216100.1	0.3355	0.1097	0	0.5548
GhSERK16	Gh_D03G039700.1	0.3046	0.136	0	0.5594
GhSERK17	Gh_D04G098500.1	0.3531	0.1281	0	0.5188
GhSERK18	Gh_D04G175600.1	0.3506	0.0942	0	0.5552
GhSERK19	Gh_D04G175700.1	0.3919	0.0997	0	0.5084
GhSERK20	Gh_D05G008400.1	0.3249	0.0958	0	0.5793
GhSERK21	Gh_D05G310000.1	0.3205	0.117	0	0.5625
GhSERK22	Gh_D05G319200.1	0.3305	0.1153	0	0.5542
GhSERK23	Gh_D06G125100.1	0.362	0.0973	0	0.5407
GhSERK24	Gh_D11G056900.1	0.3785	0.124	0	0.4975
GhSERK25	Gh_D11G179500.1	0.3408	0.1056	0	0.5536
GhSERK26	Gh_D11G233000.1	0.3678	0.0985	0	0.5337
GhSERK27	Gh_D13G060800.1	0.3429	0.1182	0	0.5389
GhSERK28	Gh_D13G061100.1	0.3735	0.1122	0	0.5142
GhSERK29	Gh_D13G061200.1	0.3557	0.1082	0	0.5361
GhSERK30	Gh_D13G099900.1	0.3766	0.1026	0	0.5208
GrSERK1	Gorai.003G039900.1	0.3631	0.1142	0	0.5227
GrSERK2	Gorai.005G218200.1	0.3355	0.1097	0	0.5548
GrSERK3	Gorai.007G060500.1	0.3713	0.1107	0	0.5179
GrSERK4	Gorai.007G186300.1	0.3408	0.1056	0	0.5536
GrSERK5	Gorai.007G236500.1	0.3504	0.1157	0	0.5339
GrSERK6	Gorai.009G008400.1	0.3165	0.1126	0	0.571
GrSERK7	Gorai.009G327400.1	0.3173	0.1234	0	0.5593
GrSERK8	Gorai.009G337000.1	0.3424	0.0987	0	0.5589
GrSERK9	Gorai.010G129300.1	0.362	0.0973	0	0.5407
GrSERK10	Gorai.012G097800.1	0.3271	0.1137	0	0.5592
GrSERK11	Gorai.012G140900.1	0.3506	0.1169	0	0.5325
GrSERK12	Gorai.012G141000.1	0.3902	0.103	0	0.5068
GrSERK13	Gorai.013G063000.1	0.3669	0.1126	0	0.5205
GrSERK14	Gorai.013G063100.1	0.3333	0.1173	0	0.5494
GrSERK15	Gorai.013G063200.1	0.3689	0.0951	0	0.5361
GrSERK16	Gorai.013G102600.1	0.3285	0.117	0	0.5545
GaTMM1	Ga05G1301.1	0.4356	0.0675	0	0.4969
GbTMM1	Gbar_A05G012050.1	0.3845	0.0941	0	0.5215
GbTMM2	Gbar_D05G012480.1	0.3947	0.0879	0	0.5174
GhTMM1	Gh_A05G110300.1	0.4049	0.0798	0	0.5153
GhTMM2	Gh_D05G121300.1	0.3742	0.09	0	0.5358
GrTMM1	Gorai.009G127900.1	0.364	0.1022	0	0.5337
GaER1	Ga06G0937.1	0.3529	0.1173	0	0.5298
GaER2	Ga07G0208.1	0.3265	0.1337	0	0.5398
GaER3	Ga11G4047.1	0.3643	0.1171	0	0.5187
GbER4	Gbar_D06G009080.1	0.3488	0.1152	0	0.536
GbER2	Gbar_A07G002030.1	0.3635	0.1141	0	0.5224
GbER5	Gbar_D07G002020.1	0.3591	0.119	0	0.5219
GbER3	Gbar_A11G000390.1	0.3613	0.1231	0	0.5156
GbER1	Gbar_A06G008800.1	0.3635	0.1056	0	0.531
GbER6	Gbar_D11G000760.1	0.3666	0.1168	0	0.5166
GhER6	Gh_D11G007600.1	0.3676	0.1067	0	0.5257
GhER5	Gh_D07G020800.1	0.3662	0.1282	0	0.5056
GhER4	Gh_D06G093100.1	0.3506	0.1208	0	0.5286
GhER3	Gh_A11G007000.1	0.3643	0.114	0	0.5217
GhER2	Gh_A07G019300.1	0.3398	0.1251	0	0.5351
GhER1	Gh_A06G093800.1	0.3574	0.1133	0	0.5294
GrER1	Gorai.001G019800.1	0.3601	0.1282	0	0.5117
GrER2	Gorai.007G009000.1	0.3535	0.1178	0	0.5287
GrER3	Gorai.010G096300.1	0.3476	0.1155	0	0.5368
