# Supplementary material for: Comprehensive identification of cotton EPF/EPFL receptors and functional characterization of the GhEPFL1-1-GhER1 module in drought tolerance
Source: BMC Plant Biol. 2025 Jul 11;25:901. doi: 10.1186/s12870-025-06797-z (PMC12247387; doi:10.1186/s12870-025-06797-z)
Supplement: Supplementary file 5 — Supplementary Material 5. [file 12870_2025_6797_MOESM5_ESM.xlsx]

## Sheet: Sheet1
Supplementary Table5：Peptide information of the SERK, TMM and ER gene family in the four cotton genome
Gene ID	Gene rename	signal	outside	Tmhelix	inside
Ga02G0374.1	GaSERK1	1-52	53-250	251-271	272-639
Ga03G2276.1	GaSERK2	1-28	29-232	233-251	252-620
Ga04G0167.1	GaSERK3	1-24	25-228	229-247	248-611
Ga04G0168.1	GaSERK4	1-24	25-230	231-245	246-470
Ga04G1123.1	GaSERK5	1-22	23-230	231-251	252-638
Ga05G0081.1	GaSERK6	1-21	22-231	232-252	253-643
Ga05G3363.1	GaSERK7	1-24	25-239	240-261	262-619
Ga05G3466.1	GaSERK8	1-23	24-240	241-261	262-628
Ga06G1286.1	GaSERK9	1-28	29-245	246-264	265-627
Ga11G1655.1	GaSERK10	1-19	20-217	218-238	239-623
Ga11G2239.1	GaSERK11	1-24	25-239	240-262	263-625
Ga11G3528.1	GaSERK12	1-30	31-229	230-250	251-618
Ga13G0575.1	GaSERK13	1-23	24-230	231-251	252-616
Ga13G0576.1	GaSERK14	1-21	22-212	213-233	234-608
Ga13G0579.1	GaSERK15	1-23	24-229	230-246	247-610
Ga13G1206.1	GaSERK16	1-24	25-239	240-262	263-624
Gbar_A02G015420.1	GbSERK1	1-19	20-217	218-238	239-606
Gbar_A03G019020.1	GbSERK2	1-28	29-232	233-251	252-620
Gbar_A04G005000.1	GbSERK3	1-22	23-230	231-251	252-638
Gbar_A04G012100.1	GbSERK4	1-24	25-224	225-245	246-459
Gbar_A04G012110.1	GbSERK5		1-212	213-231	232-588
Gbar_A05G030660.1	GbSERK6	1-24	25-239	240-261	262-624
Gbar_A05G031390.1	GbSERK7	1-24	25-237	238-258	259-625
Gbar_A06G011720.1	GbSERK8	1-28	29-245	246-263	264-627
Gbar_A11G005430.1	GbSERK9	1-19	20-217	218-238	239-606
Gbar_A11G020880.1	GbSERK10	1-19	20-216	217-237	238-604
Gbar_A11G035350.1	GbSERK11	1-24	25-239	240-262	263-625
Gbar_A13G006790.1	GbSERK12	1-23	24-229	230-246	247-610
Gbar_A13G010550.1	GbSERK13	1-24	25-239	240-262	263-624
Gbar_D02G020920.1	GbSERK14	1-28	29-232	233-251	252-620
Gbar_D03G003750.1	GbSERK15	1-48	49-249	250-270	271-638
Gbar_D04G009300.1	GbSERK16	1-21	22-229	230-250	251-641
Gbar_D04G009310.1	GbSERK17	1-21	22-229	230-250	251-641
Gbar_D04G016770.1	GbSERK18	1-24	25-228	229-247	248-611
Gbar_D04G016780.1	GbSERK19	1-24	25-230	231-246	247-592
Gbar_D05G000830.1	GbSERK20	1-21	22-261	262-282	283-673
Gbar_D05G031510.1	GbSERK21	1-24	25-239	240-261	262-624
Gbar_D05G032410.1	GbSERK22		1-202	203-223	224-590
Gbar_D06G012290.1	GbSERK23	1-28	29-241	242-260	261-623
Gbar_D11G005780.1	GbSERK24	1-19	20-217	218-238	239-552
Gbar_D11G018150.1	GbSERK25	1-24	25-239	240-262	263-625
Gbar_D11G023060.1	GbSERK26	1-23	24-221	222-242	243-609
Gbar_D13G005430.1	GbSERK27	1-23	24-226	227-247	248-612
Gbar_D13G005440.1	GbSERK28	1-24	25-215	216-236	237-597
Gbar_D13G005450.1	GbSERK29	1-23	24-230	231-246	247-610
Gbar_D13G009290.1	GbSERK30	1-24	25-239	240-262	263-624
Gh_A02G172700.1	GhSERK1	1-19	20-217	218-238	239-606
Gh_A03G199100.1	GhSERK2	1-28	29-232	233-251	252-620
Gh_A04G062600.1	GhSERK3	1-22	23-230	231-251	252-638
Gh_A04G136000.1	GhSERK4	1-24	25-228	229-247	248-611
Gh_A04G136100.1	GhSERK5		1-73	74-94	95-452
Gh_A05G300900.1	GhSERK6	1-24	25-239	240-261	262-624
Gh_A05G309100.1	GhSERK7	1-23	24-238	239-261	262-628
Gh_A06G131800.1	GhSERK8	1-28	29-245	246-263	264-627
Gh_A11G056800.1	GhSERK9	1-19	20-217	218-238	239-606
Gh_A11G177900.1	GhSERK10	1-24	25-239	240-262	263-625
Gh_A11G217800.1	GhSERK11	1-19	20-217	218-238	239-605
Gh_A13G069600.1	GhSERK12		1-180	181-197	198-558
Gh_A13G069700.1	GhSERK13	1-23	24-226	227-247	248-612
Gh_A13G108200.1	GhSERK14	1-24	25-239	240-262	263-624
Gh_D02G216100.1	GhSERK15	1-28	29-232	233-251	252-620
Gh_D03G039700.1	GhSERK16	1-52	53-199	200-209	210-581
Gh_D04G098500.1	GhSERK17	1-21	22-229	230-250	251-640
Gh_D04G175600.1	GhSERK18	1-24	25-233	234-252	253-616
Gh_D04G175700.1	GhSERK19	1-24	25-230	231-246	247-592
Gh_D05G008400.1	GhSERK20	1-46	47-258	259-279	280-668
Gh_D05G310000.1	GhSERK21	1-24	25-239	240-261	262-624
Gh_D05G319200.1	GhSERK22		1-202	203-223	224-590
Gh_D06G125100.1	GhSERK23	1-28	29-245	246-264	265-627
Gh_D11G056900.1	GhSERK24	1-19	20-217	218-238	239-605
Gh_D11G179500.1	GhSERK25	1-24	25-239	240-262	263-625
Gh_D11G233000.1	GhSERK26	1-23	24-221	222-242	243-609
Gh_D13G060800.1	GhSERK27	1-23	24-206	207-227	228-592
Gh_D13G061100.1	GhSERK28	1-24	25-215	216-236	237-597
Gh_D13G061200.1	GhSERK29	1-23	24-229	230-244	245-610
Gh_D13G099900.1	GhSERK30	1-24	25-239	240-260	261-624
Gorai.003G039900.1	GrSERK1	1-52	53-250	251-271	272-639
Gorai.005G218200.1	GrSERK2	1-28	29-232	233-251	252-620
Gorai.007G060500.1	GrSERK3	1-19	20-225	226-246	247-614
Gorai.007G186300.1	GrSERK4	1-24	25-239	240-262	263-625
Gorai.007G236500.1	GrSERK5	1-19	20-217	218-238	239-605
Gorai.009G008400.1	GrSERK6		1-201	202-222	223-613
Gorai.009G327400.1	GrSERK7	1-24	25-239	240-261	262-624
Gorai.009G337000.1	GrSERK8	1-24	25-240	241-261	262-628
Gorai.010G129300.1	GrSERK9	1-28	29-245	246-264	265-627
Gorai.012G097800.1	GrSERK10	1-21	22-229	230-250	251-642
Gorai.012G140900.1	GrSERK11	1-24	25-233	234-252	253-616
Gorai.012G141000.1	GrSERK12	1-24	25-230	231-246	247-592
Gorai.013G063000.1	GrSERK13	1-23	24-200	201-221	222-586
Gorai.013G063100.1	GrSERK14	1-24	25-215	216-236	237-597
Gorai.013G063200.1	GrSERK15	1-23	24-223	224-244	245-610
Gorai.013G102600.1	GrSERK16	1-24	25-239	240-262	263-624
Ga05G1301.1	GaTMM1	1-21	22-489
Gbar_A05G012050.1	GbTMM1	1-21	22-489
Gbar_D05G012480.1	GbTMM2	1-21	22-489
Gh_A05G110300.1	GhTMM1	1-21	22-489
Gh_D05G121300.1	GhTMM2	1-21	22-489
Gorai.009G127900.1	GrTMM1	1-21	22-489
Ga06G0937.1	GaER1	1-24	25-583	584-603	604-972
Ga07G0208.1	GaER2	1-22	23-581	582-600	601-980
Ga11G4047.1	GaER3	1-33	34-591	592-612	613-991
Gbar_D06G009080.1	GbER4	1-24	25-584	585-603	604-972
Gbar_A07G002030.1	GbER2	1-21	22-583	584-602	603-982
Gbar_D07G002020.1	GbER5	1-22	23-584	585-603	604-983
Gbar_A11G000390.1	GbER3	1-33	34-591	592-612	613-991
Gbar_A06G008800.1	GbER1	1-24	25-583	584-603	604-985
Gbar_D11G000760.1	GbER6	1-33	34-593	594-614	615-993
Gh_D11G007600.1	GhER6	1-33	34-593	594-614	615-993
Gh_D07G020800.1	GhER5	1-22	23-584	585-603	604-983
Gh_D06G093100.1	GhER4	1-24	25-556	557-575	576-944
Gh_A11G007000.1	GhER3	1-33	34-591	592-612	613-991
Gh_A07G019300.1	GhER2	1-22	23-584	585-603	604-983
Gh_A06G093800.1	GhER1	1-24	25-583	584-603	604-971
Gorai.001G019800.1	GrER1	1-22	23-584	585-603	604-983
Gorai.007G009000.1	GrER2	1-33	34-593	594-614	615-993
Gorai.010G096300.1	GrER3	1-24	25-584	585-603	604-978
