# Supplementary material for: Comprehensive identification of cotton EPF/EPFL receptors and functional characterization of the GhEPFL1-1-GhER1 module in drought tolerance
Source: BMC Plant Biol. 2025 Jul 11;25:901. doi: 10.1186/s12870-025-06797-z (PMC12247387; doi:10.1186/s12870-025-06797-z)
Supplement: Supplementary file 6 — Supplementary Material 6. [file 12870_2025_6797_MOESM6_ESM.xlsx]

## Sheet: Sheet1
Supplementary Table 6 Prediction of Serk protein conserved domains and E-Value
gene_id	LRR	LRR_E-Value	LRRNT_2	LRRNT_2_E-Value	STK_BAK1_like	STK_BAK1_like_E-Value
GaSERK1	96-224	2.60953e-23	52-92	1.33229e-08	322-592	3.52381e-123
GaSERK2	72-202	1.70197e-22	29-68	1.03569e-11	297-568	5.10627e-160
GaSERK3	10-180	1.74188e-19	25-64	2.28996e-12	293-564	4.30081e-159
GaSERK4	3-182	2.72673e-16	25-64	6.40647e-12	295-470	1.83283e-91
GaSERK5	84-178	3.13974e-18	27-66	1.43844e-12	301-567	1.26821e-114
GaSERK6	80-179	5.82519e-15	28-67	1.68318e-11	302-568	7.33947e-120
GaSERK7	85-202	2.0536e-24	32-71	1.55868e-11	310-576	4.08261e-121
GaSERK8	89-193	5.67437e-07	31-71	2.70644e-11	309-579	1.7554e-127
GaSERK9	75-180	1.02186e-20	28-68	4.42606e-10	310-581	2.9962e-158
GaSERK10	77-171	1.81064e-18	22-59	3.61666e-10	288-558	1.51213e-124
GaSERK11	85-183	4.74745e-22	32-71	1.69383e-13	310-576	3.51065e-123
GaSERK12	90-183	4.19252e-22	52-71	0.00247086	301-571	7.09509e-125
GaSERK13	67-175	3.10759e-18	24-63	3.14934e-10	298-569	4.11638e-142
GaSERK14	65-199	7.01957e-22	22-61	5.87029e-10	277-547	2.62934e-139
GaSERK15	7-179	2.96756e-23	24-63	1.98054e-11	292-563	4.74264e-157
GaSERK16	85-201	4.4786e-22	32-71	1.83707e-11	310-576	1.31814e-122
GbSERK18	68-198	4.76011e-21	25-64	2.05669e-12	293-564	9.88891e-160
GbSERK16	83-177	2.10746e-18	26-65	6.48864e-13	300-566	7.93387e-114
GbSERK14	72-179	1.08503e-20	29-68	1.7047e-11	297-568	5.47982e-159
GbSERK8	75-180	9.58651e-21	28-68	4.21483e-10	310-581	3.16375e-158
GbSERK2	72-179	3.19169e-21	29-68	1.03569e-11	297-568	5.33355e-160
GbSERK1	63-191	3.48222e-23	19-59	8.62708e-09	289-559	3.56093e-123
GbSERK23	75-176	9.70963e-17	28-68	4.398e-10	306-577	2.80585e-158
GbSERK22	51-155	1.85538e-08	1-33	6.04194e-10	271-541	1.00905e-128
GbSERK21	85-202	3.23109e-24	32-71	1.6133e-12	310-576	7.28584e-122
GbSERK20	115-210	5.30395e-16	28-67	3.28098e-12	332-598	1.04338e-119
GbSERK19	10-182	1.2858e-20	25-64	1.32259e-12	293-564	7.40489e-154
GbSERK17	83-177	2.10746e-18	26-65	6.48864e-13	300-566	7.93387e-114
GbSERK15	92-196	4.67082e-16	48-88	4.66694e-09	321-591	3.86009e-121
GbSERK13	85-201	4.4786e-22	32-71	1.83707e-11	310-576	1.31814e-122
GbSERK12	7-179	4.66025e-23	24-63	2.07971e-11	292-563	7.7834e-158
GbSERK10	76-170	4.8848e-19	23-58	3.10718e-09	287-557	5.34017e-123
GbSERK9	78-171	8.60592e-22	19-59	6.9775e-10	289-559	1.30806e-124
GbSERK7	89-193	4.77345e-07	31-71	2.44282e-11	306-576	1.96975e-127
GbSERK6	85-202	3.4789e-24	32-71	1.33071e-11	310-576	1.55383e-121
GbSERK5	10-164	4.84865e-18	11-46	7.21462e-11	277-548	8.43553e-144
GbSERK4	10-180	2.43676e-18	25-64	2.15599e-12	293-459	1.46863e-99
GbSERK3	84-180	1.39041e-18	27-66	1.30461e-12	301-567	1.29084e-113
GbSERK24	77-171	1.66915e-21	19-59	8.86871e-10	288-552	1.06586e-121
GbSERK25	85-183	3.9887e-22	32-71	1.16891e-13	310-576	9.89516e-124
GbSERK26	81-175	2.49216e-18	26-63	1.34303e-10	292-562	4.32554e-124
GbSERK27	66-179	3.48527e-19	24-63	2.9797e-10	294-565	3.9078e-143
GbSERK28	68-180	4.06284e-21	25-64	3.35414e-09	280-550	4.13119e-141
GbSERK29	9-179	1.45806e-22	24-63	2.70766e-11	292-563	1.51212e-157
GbSERK30	85-201	4.04906e-22	32-71	2.04554e-11	310-576	1.37645e-122
GbSERK11	85-183	4.92469e-22	32-71	1.796e-13	310-576	2.88923e-123
GrSERK1	96-224	5.39434e-23	52-92	5.15484e-09	322-592	6.2513e-123
GrSERK2	72-179	1.08503e-20	29-68	1.7047e-11	297-568	5.47982e-159
GrSERK3	69-179	2.12828e-19	19-59	8.10652e-10	297-567	8.24367e-125
GrSERK4	85-183	3.9887e-22	32-71	1.16891e-13	310-576	9.89516e-124
GrSERK5	77-171	1.02186e-18	22-59	1.32129e-10	288-558	3.83153e-124
GrSERK6	55-150	3.30668e-15	3-37	3.83057e-11	272-538	2.91617e-119
GrSERK7	85-202	2.29546e-24	32-71	1.10232e-12	310-576	1.65804e-121
GrSERK8	89-193	5.88608e-08	31-71	1.33549e-12	309-579	9.26475e-128
GrSERK9	75-180	6.61303e-20	28-68	4.42606e-10	310-581	4.24433e-158
GrSERK10	83-177	3.83945e-18	26-65	1.17901e-12	300-566	1.45219e-114
GrSERK11	68-198	5.75738e-21	25-64	3.58283e-12	298-569	3.67864e-160
GrSERK12	10-182	2.17736e-22	25-64	1.65568e-12	293-564	1.23525e-153
GrSERK13	4-172	1.94802e-13	24-63	3.27266e-10	268-539	7.24323e-140
GrSERK14	68-180	1.05125e-20	25-64	2.05634e-09	280-550	3.91819e-140
GrSERK15	9-179	3.70188e-23	24-63	2.57853e-11	292-563	1.90053e-157
GrSERK16	85-201	4.56146e-22	32-71	2.06563e-11	310-576	1.15761e-122
GhSERK30	89-201	7.68942e-22	32-71	1.83707e-11	310-576	1.60509e-121
GhSERK29	9-179	2.58444e-23	24-63	2.57853e-11	292-563	1.87995e-157
GhSERK27	66-178	2.47788e-17	24-63	6.12188e-10	276-545	4.90139e-136
GhSERK26	81-175	1.06344e-18	26-63	1.04158e-10	292-562	4.97962e-124
GhSERK18	68-198	9.17178e-21	25-64	2.22009e-12	298-569	1.98884e-159
GhSERK17	83-177	7.83112e-19	26-65	1.14143e-12	300-566	1.79677e-114
GhSERK14	85-201	1.20423e-21	32-71	1.98645e-11	310-576	9.44618e-122
GhSERK10	85-183	4.92469e-22	32-71	1.796e-13	310-576	2.88923e-123
GhSERK7	89-193	5.29122e-07	31-71	2.43059e-11	309-579	2.5096e-127
GhSERK6	85-202	5.4692e-24	32-71	1.52579e-11	310-576	7.62188e-121
GhSERK5	5-54	1.66176e-06			141-412	2.54465e-144
GhSERK3	84-178	3.02817e-18	27-66	1.42446e-12	301-567	1.22304e-113
GhSERK1	63-191	3.57983e-23	19-59	8.62708e-09	289-559	1.83912e-123
GhSERK28	68-180	4.06284e-21	25-64	2.01649e-09	280-550	1.91245e-140
GhSERK25	85-183	3.9887e-22	32-71	1.16891e-13	310-576	9.89516e-124
GhSERK24	77-171	3.39522e-22	19-59	6.11449e-09	288-558	1.01601e-125
GhSERK23	75-180	6.61303e-20	28-68	4.42606e-10	310-581	4.24433e-158
GhSERK22	51-155	1.79135e-08	1-33	6.04194e-10	271-541	1.3525e-128
GhSERK21	85-202	2.81297e-24	32-71	1.6133e-12	310-576	8.66292e-122
GhSERK20	110-205	9.21794e-16	53-92	2.11906e-12	327-593	7.37641e-120
GhSERK19	10-182	5.20198e-21	25-64	1.37528e-12	293-564	1.96189e-152
GhSERK16	96-214	3.41401e-16	52-92	5.81599e-09	264-534	1.49162e-121
GhSERK15	72-179	1.08503e-20	29-68	1.7047e-11	297-568	5.47982e-159
GhSERK12	21-163	1.22379e-23			241-511	4.15723e-141
GhSERK13	67-181	1.46087e-18	24-63	1.17184e-09	294-565	1.224e-141
GhSERK11	77-171	6.98157e-19	22-59	3.51282e-10	288-558	1.95724e-124
GhSERK9	78-171	8.68516e-22	19-59	6.9775e-10	289-559	1.62456e-124
GhSERK8	75-180	4.23397e-20	28-68	4.01369e-10	310-581	3.60509e-158
GhSERK4	10-180	2.79388e-19	25-64	2.2677e-12	293-564	1.29875e-157
GhSERK2	72-179	2.17398e-21	29-68	1.02562e-11	297-568	3.80579e-160
