# Supplementary material for: Comprehensive identification of cotton EPF/EPFL receptors and functional characterization of the GhEPFL1-1-GhER1 module in drought tolerance
Source: BMC Plant Biol. 2025 Jul 11;25:901. doi: 10.1186/s12870-025-06797-z (PMC12247387; doi:10.1186/s12870-025-06797-z)
Supplement: Supplementary file 7 — Supplementary Material 7. [file 12870_2025_6797_MOESM7_ESM.xlsx]

## Sheet: Sheet1
Supplementary table 7：The E-value of MEME motifs
GaGbGrSERK meme motif			TMM GaGbGhGrAt meme motif			GhAtserk meme motif			GaGbGhGrAtER meme motif
number	E-value		number	E-value		number	E-value		number	E-value
motif1	2.4E-4088		motif1	2.8e-396		motif1	1.4E-2965		motif1	1.2e-2809
motif2	1.1E-3084		motif2	5.8e-511		motif2	1.1E-2618		motif2	1.6e-1068
motif3	2.1E-3173		motif3	6e-274		motif3	5.8E-1918		motif3	8.1e-999
motif4	6.4E-2513		motif4	4.5e-182		motif4	2.7E-1572		motif4	2.1e-863
motif5	1.8E-2409		motif5	8.6e-138		motif5	8.5E-662		motif5	4.1e-1353
motif6	4.0E-1844		motif6	1.1e-21		motif6	1.7e-275		motif6	3.2e-947
motif7	1.7E-727		motif7	6.4e-13		motif7	8.7e-244		motif7	8.0e-857
motif8	2.9E-568		motif8	1.9e-11		motif8	1.4e-223		motif8	6.3e-809
motif9	7.0E-479		motif9	20000		motif9	1.4e-191		motif9	2e-277
motif10	5.4E-394		motif10	140000		motif10	1.6e-187		motif10	5.2e-240
