# Supplementary material for: Comprehensive identification of cotton EPF/EPFL receptors and functional characterization of the GhEPFL1-1-GhER1 module in drought tolerance
Source: BMC Plant Biol. 2025 Jul 11;25:901. doi: 10.1186/s12870-025-06797-z (PMC12247387; doi:10.1186/s12870-025-06797-z)
Supplement: Supplementary file 8 — Supplementary Material 8. [file 12870_2025_6797_MOESM8_ESM.xlsx]

## Sheet: Sheet1
Supplementary Table 8 Corresponding Protein-Protein Interaction (PPI) Network Associations
query sequence	STRING protein	identity	bitscore	e-value
GhTMM1	TMM	0.712	266.9	2.4e-71
GhTMM2	TMM	0.719	268.9	6.3e-72
GhER6	ERL2	0.735	646.4	3e-185
GhER5	ERECTA	0.805	706.8	1.8e-203
GhER4	ERECTA	0.792	680.2	1.8e-195
GhER3	ERL2	0.739	642.9	3.3e-184
GhER2	ERECTA	0.805	708.4	6.3e-204
GhER1	ERECTA	0.792	688	8.7e-198
GhSERK28	NIK2	0.81	785	3.4e-227
GhSERK27	BAK1/SERK3	0.824	766.5	1.2e-221
GhSERK25	BAK1/SERK3	0.673	605.9	2.6e-173
GhSERK24	SERK1	0.611	486.1	3.1e-137
GhSERK16	BAK1/SERK3	0.83	768.8	2.5e-222
GhSERK1	SERK1	0.611	495.7	4e-140
GhSERK26	BAK1/SERK3	0.761	668.7	3.4e-192
GhSERK22	SERK1	0.616	506.5	2.2e-143
GhSERK21	SERK1	0.86	843.2	1e-244
GhSERK17	BAK1/SERK3	0.846	771.5	3.6e-223
GhSERK14	SERK1	0.668	457.6	1.1e-128
GhSERK13	BAK1/SERK3	0.845	791.2	4.7e-229
GhSERK11	BAK1/SERK3	0.741	663.3	1.4e-190
GhSERK10	SERK1	0.621	499.6	2.7e-141
GhSERK8	SERK1	0.621	510.4	1.6e-144
GhSERK7	SERK1	0.856	835.9	1.7e-242
GhSERK4	BAK1/SERK3	0.828	759.6	1.5e-219
GhSERK2	BAK1/SERK3	0.84	789.6	1.4e-228
