# Supplementary material for: Comprehensive identification of cotton EPF/EPFL receptors and functional characterization of the GhEPFL1-1-GhER1 module in drought tolerance
Source: BMC Plant Biol. 2025 Jul 11;25:901. doi: 10.1186/s12870-025-06797-z (PMC12247387; doi:10.1186/s12870-025-06797-z)
Supplement: Supplementary file 9 — Supplementary Material 9. [file 12870_2025_6797_MOESM9_ESM.xlsx]

## Sheet: Sheet1
Supplementary table 9：Gene Silencing Validation Data
PYL156:00			PYL156:GhEPFL1-1				Row 1 - Row 2
0.878633	1.11987	1.0163	0.308498	0.302149	0.281915		PYL156:00	ns	0.9953
1.03049	0.968171	1.00231	0.312805	0.337587	0.300062		PYL156:GhEPFL1-1	ns	0.9215
PYL156:00			PYL156:GhSERK17				Row 1 - Row 2
1.12766	0.941696	0.941696	0.219658	0.199344	0.232183		PYL156:00	ns	0.9944
0.838956	0.963707	1.23685	0.204004	0.23272	0.106333		PYL156:GhSERK17	ns	0.923
PYL156:00			PYL156:GhER1				Row 1 - Row 2
1	1.02101	0.97942	0.293209	0.275476	0.271684		PYL156:00	ns	0.9993
0.954842	0.988514	1.05946	0.235424	0.245421	0.245421		PYL156:GhER1	ns	0.2798
