# Supplementary material for: Comprehensive identification of cotton EPF/EPFL receptors and functional characterization of the GhEPFL1-1-GhER1 module in drought tolerance
Source: BMC Plant Biol. 2025 Jul 11;25:901. doi: 10.1186/s12870-025-06797-z (PMC12247387; doi:10.1186/s12870-025-06797-z)
Supplement: Supplementary file 10 — Supplementary Material 10. [file 12870_2025_6797_MOESM10_ESM.xlsx]

## Sheet: Sheet1
Supplementary Table10:Hydrogen bonding sites for the interaction between GhER1 and GhEPFL1-1
##	GhER1	dist.[A]	GhEPFL1-1
1	A:THR 227[ OG1]	3.36	C:GLN 32[ OE1]
2	A:LYS 201[ NZ ]	3.25	C:ASP 38[ OD2]
3	A:SER 803[ N ]	3.18	C:SER 44[ OG ]
4	A:ARG 548[ NH1]	3.73	C:SER 71[ O ]
5	A:ARG 824[ NH2]	3.41	C:TYR 73[ OH ]
6	A:PHE 546[ N ]	3.16	C:GLN 75[ OE1]
7	A:LYS 900[ NZ ]	2.78	C:ILE 85[ O ]
8	A:ARG 901[ N ]	3.32	C:THR 86[ OG1]
9	A:SER 904[ OG ]	3.16	C:MET 89[ O ]
10	A:ASP 905[ N ]	3.45	C:MET 89[ SD ]
11	A:LYS 804[ NZ ]	3.80	C:TRP 108[ O ]
12	A:ASN 341[ ND2]	2.80	C:ASP 113[ OD1]
13	A:ASN 387[ ND2]	3.38	C:ASP 113[ OD2]
14	A:SER 225[ O ]	2.21	C:GLN 32[ NE2]
15	A:GLU 696[ OE1]	2.85	C:ARG 52[ N ]
16	A:GLU 696[ OE2]	2.81	C:ARG 52[ NH1]
17	A:SER 799[ OG ]	2.85	C:ARG 52[ NH2]
18	A:GLU 821[ OE1]	3.77	C:TYR 73[ OH ]
Supplementary Table10:Hydrogen bonding sites for the interaction between GhER1 and GhSERK17
##	GhER1	dist.[A]	GhSERK17
1	A:LYS 942[ NZ ]	2.47	C:MET 1[ SD ]
2	A:ARG 198[ NH2]	3.64	C:VAL 22[ O ]
3	A:ARG 222[ NH2]	3.44	C:ASP 29[ OD2]
4	A:ARG 249[ NH2]	2.88	C:ASN 36[ OD1]
5	A:ARG 249[ NE ]	2.98	C:ASN 36[ OD1]
6	A:LYS 296[ NZ ]	3.68	C:ASN 37[ OD1]
7	A:ASN 223[ ND2]	2.64	C:SER 50[ O ]
8	A:LYS 804[ NZ ]	3.33	C:ASN 64[ OD1]
9	A:THR 807[ OG1]	3.25	C:CYS 65[ O ]
10	A:ASN 368[ ND2]	3.65	C:GLU 109[ OE1]
11	A:ASN 366[ ND2]	3.49	C:ASP 110[ O ]
12	A:ASN 343[ N ]	3.14	C:ASP 110[ OD1]
13	A:HIS 389[ NE2]	2.75	C:GLY 112[ O ]
14	A:ASN 438[ ND2]	2.76	C:GLY 136[ O ]
15	A:SER 414[ OG ]	2.46	C:LYS 137[ O ]
16	A:ARG 462[ NH1]	3.59	C:THR 161[ O ]
17	A:ARG 462[ NH2]	2.05	C:SER 164[ OG ]
18	A:LYS 900[ NZ ]	2.05	C:VAL 259[ O ]
19	A:LYS 831[ NZ ]	3.41	C:ASP 264[ OD2]
20	A:THR 908[ N ]	3.63	C:ASP 264[ OD2]
21	A:SER 547[ OG ]	3.85	C:ASN 286[ O ]
22	A:ARG 548[ NE ]	3.85	C:ASN 286[ O ]
23	A:ARG 548[ NH2]	3.85	C:ASN 286[ O ]
24	A:TYR 563[ OH ]	3.29	C:LYS 290[ O ]
25	A:ARG 827[ NH1]	3.72	C:GLU 319[ O ]
26	A:ARG 827[ NH2]	3.35	C:GLU 319[ O ]
27	A:SER 904[ OG ]	3.01	C:MET 352[ O ]
28	A:ARG 827[ NH2]	2.47	C:THR 355[ O ]
29	A:ALA 636[ O ]	3.29	C:CYS 9[ N ]
30	A:ILE 630[ O ]	3.17	C:LEU 16[ N ]
31	A:ASN 223[ OD1]	3.62	C:ASN 32[ ND2]
32	A:CYS 801[ SG ]	2.39	C:ASN 54[ ND2]
33	A:GLY 318[ O ]	3.90	C:GLN 86[ NE2]
34	A:ASP 342[ OD2]	2.40	C:GLN 89[ NE2]
35	A:HIS 389[ O ]	2.92	C:LYS 137[ NZ ]
36	A:ASN 438[ OD1]	3.57	C:THR 161[ OG1]
37	A:ALA 866[ O ]	3.76	C:PHE 257[ N ]
38	A:LEU 897[ O ]	3.84	C:GLU 262[ N ]
39	A:SER 904[ OG ]	3.89	C:ARG 274[ NH2]
40	A:ASP 905[ OD1]	3.00	C:ARG 274[ NH2]
41	A:PHE 546[ O ]	3.09	C:ASN 289[ ND2]
42	A:PHE 549[ O ]	2.53	C:ASN 289[ ND2]
43	A:ARG 548[ O ]	3.84	C:LYS 300[ NZ ]
